# Supplementary material for: ﻿Ormosianeillii (Fabaceae), a remarkable new tree species from the Cordillera del Cóndor plateaus in Ecuador
Source: PhytoKeys. 2025 May 5;256:21–35. doi: 10.3897/phytokeys.256.147923 (PMC12184823; doi:10.3897/phytokeys.256.147923)
Supplement: XML Treatment for Ormosia neillii [file phytokeys.256.147923-treatment1.xml]

<!DOCTYPE tp:taxon-treatment
  PUBLIC "-//TaxonX//DTD Taxonomic Treatment Publishing DTD v0 20100105//EN" "tax-treatment-NSO.dtd">
<tp:taxon-treatment xmlns:tp="http://www.plazi.org/taxpub"><tp:treatment-meta><kwd-group><label>Taxon classification</label><kwd>
              <named-content content-type="kingdom">Plantae</named-content>
            </kwd><kwd>
              <named-content content-type="order">Fabales</named-content>
            </kwd><kwd>
              <named-content content-type="family">Fabaceae</named-content>
            </kwd></kwd-group><mixed-citation publication-type="journal"><person-group><name><surname>Guevara-Andino</surname><given-names>Juan Ernesto</given-names></name><name><surname>Clark</surname><given-names>John L.</given-names></name><name><surname>Navas-Muñoz</surname><given-names>Daniel</given-names></name></person-group><article-title>﻿<italic><tp:taxon-name><tp:taxon-name-part taxon-name-part-type="genus" reg="Ormosia">Ormosia</tp:taxon-name-part><tp:taxon-name-part taxon-name-part-type="species" reg="neillii">neillii</tp:taxon-name-part></tp:taxon-name></italic>
              (<tp:taxon-name><tp:taxon-name-part taxon-name-part-type="family">Fabaceae</tp:taxon-name-part></tp:taxon-name>), a remarkable new tree species from
          the Cordillera del Cóndor plateaus in Ecuador</article-title><source>PhytoKeys</source><day>05</day><month>05</month><year>2025</year><volume>256</volume><fpage>21</fpage><lpage>35</lpage><pub-id pub-id-type="doi">10.3897/phytokeys.256.147923</pub-id></mixed-citation></tp:treatment-meta><tp:nomenclature><label>﻿</label><tp:taxon-name>
            <object-id xmlns:xlink="http://www.w3.org/1999/xlink" content-type="arpha" xlink:type="simple">0531E23F-3FD0-5CC6-BFA3-BAD28D4AE41B</object-id>
            <tp:taxon-name-part taxon-name-part-type="genus" reg="Ormosia">Ormosia</tp:taxon-name-part>
            <tp:taxon-name-part taxon-name-part-type="species" reg="neillii">neillii</tp:taxon-name-part>
            <object-id xmlns:xlink="http://www.w3.org/1999/xlink" content-type="ipni" xlink:type="simple">urn:lsid:ipni.org:names:77361207-1</object-id>
          </tp:taxon-name><tp:taxon-authority>J.L.Clark &amp; J.E.Guevara</tp:taxon-authority><tp:taxon-status xmlns:xlink="http://www.w3.org/1999/xlink" xlink:type="simple">sp. nov.</tp:taxon-status><xref ref-type="fig" rid="F1">Figs 1</xref><xref ref-type="fig" rid="F2">, 2</xref><xref ref-type="fig" rid="F3">, 3</xref><xref ref-type="fig" rid="F4">, 4</xref></tp:nomenclature><tp:treatment-sec sec-type="diagnosis" id="SECID0E6LAC"><title>Diagnosis.</title><p><italic><tp:taxon-name><tp:taxon-name-part taxon-name-part-type="genus" reg="Ormosia">Ormosia</tp:taxon-name-part><tp:taxon-name-part taxon-name-part-type="species" reg="neillii">neillii</tp:taxon-name-part></tp:taxon-name></italic> is morphologically similar
            to <italic><tp:taxon-name><tp:taxon-name-part taxon-name-part-type="genus" reg="Ormosia">O.</tp:taxon-name-part><tp:taxon-name-part taxon-name-part-type="species" reg="cuatrecasasii">cuatrecasasii</tp:taxon-name-part></tp:taxon-name></italic>, but it can be
            differentiated by suborbicular to ovate glabrescent fruit with strongly cuspidate apex,
            smaller leaves (5–14.5 cm long vs. 10–30 cm long), smaller fruits (3.5–6 cm long vs.
            5–10 cm long), larger calyx tube (10–15 mm long vs. 6–7 mm long) and uniformly light red
            to dark red seeds vs. bicolored seeds.</p><fig id="F1" position="float" orientation="portrait"><object-id xmlns:xlink="http://www.w3.org/1999/xlink" content-type="doi" xlink:type="simple">10.3897/phytokeys.256.147923.figure1</object-id><object-id xmlns:xlink="http://www.w3.org/1999/xlink" content-type="zenodo_dep_id" xlink:type="simple">15355434</object-id><object-id xmlns:xlink="http://www.w3.org/1999/xlink" content-type="arpha" xlink:type="simple">D2A0CC5F-9CC6-55A4-AEE9-6C37D58C7143</object-id><label>Figure 1.</label><caption><p>Illustration of <italic><tp:taxon-name><tp:taxon-name-part taxon-name-part-type="genus" reg="Ormosia">Ormosia</tp:taxon-name-part><tp:taxon-name-part taxon-name-part-type="species" reg="neillii">neillii</tp:taxon-name-part></tp:taxon-name></italic> J.L. Clark &amp; J.E.
                Guevara <bold>A</bold> lateral view of flower <bold>B</bold> front view of corolla
                  <bold>C</bold> fruit <bold>D</bold> immature flower <bold>E</bold> branch with
                mature fruits and flowers. Illustration by Efrén Merino-Santi.</p></caption><graphic xmlns:xlink="http://www.w3.org/1999/xlink" xlink:href="phytokeys-256-021_article-147923__-g001.jpg" position="float" orientation="portrait" xlink:type="simple" id="oo_1321288.jpg"><uri content-type="original_file" xlink:type="simple">https://binary.pensoft.net/fig/1321288</uri></graphic></fig></tp:treatment-sec><tp:treatment-sec sec-type="material" id="SECID0E4NAC"><title>Type.</title><p><bold>Ecuador</bold> • Zamora Chinchipe: Cantón Nangaritza, Parroquia Zumi, Cordillera
            del Cóndor, western side of tepui (bloque #2) that overlooks Rio Nangaritza, directly
            east of Cabañas Yankuam, north of Reserva Natural Maycú and located in Área de
            Conservación Atasmo, 0.25-hectare plot with the Lawrenceville School field course, 8 Mar
            2018 (fl, fr), <named-content xmlns:xlink="http://www.w3.org/1999/xlink" content-type="dwc:verbatimCoordinates" xlink:type="simple"><named-content content-type="geo-json" specific-use="{&#34;type&#34;:&#34;Point&#34;,&#34;coordinates&#34;:[-78.636556,-4.253833]}" id="NCID0EIOAC" xlink:type="simple">04°15'13.8"S, 78°38'11.6"W</named-content></named-content>,
              <italic>John L. Clark &amp; David A. Neill 15775</italic> (holotype: <named-content xmlns:xlink="http://www.w3.org/1999/xlink" content-type="dwc:institutional_code" xlink:title="Marie Selby Botanical Gardens" xlink:href="http://grbio.org/institution/marie-selby-botanical-gardens" xlink:type="simple">SEL</named-content>; isotypes: <abbrev xmlns:xlink="http://www.w3.org/1999/xlink" xlink:title="Herbario Amazónico del Ecuador" id="ABBRID0ETOAC" xlink:type="simple">ECUAMZ</abbrev>, <named-content xmlns:xlink="http://www.w3.org/1999/xlink" content-type="dwc:institutional_code" xlink:title="Missouri Botanical Garden" xlink:href="http://grbio.org/institution/missouri-botanical-garden" xlink:type="simple">MO</named-content>, <named-content xmlns:xlink="http://www.w3.org/1999/xlink" content-type="dwc:institutional_code" xlink:title="New York Botanical Garden" xlink:href="http://grbio.org/institution/new-york-botanical-garden" xlink:type="simple">NY</named-content>, US).</p></tp:treatment-sec><tp:treatment-sec sec-type="description" id="SECID0E6OAC"><title>Description.</title><p>Tree 5–10 (15) m tall; trunk with outer bark brown-reddish covered by dark purple
            lenticels, inner bark reddish with longitudinal white stripes, young branchlets striate,
            petiole, leaf rachis and pulvinules densely tomentose, with flexuous, appressed, golden
            and ferruginous hairs or, rarely, glabrescent when in fruit. Stipules absent. Leaves
            (9.9–)11–26.5 cm long, imparipinnate, 3–7-foliolate; pulvinus 6.4–7 × 2–5 mm, terete;
            petiole (1.7–) 2–4.5 cm long; rachis (2.5–)5.5–16.5 cm long, interfoliolar segments 1–4
            cm long; stipels absent; leaflets opposite, the pulvinules 4.3–4.5 × 1–2 mm, terete, the
            blades (5–)8–14.5 × (2–)3.5–7 cm, chartaceous, oblong-elliptic to broadly elliptic,
            basally truncate, apically acute and the margin slightly revolute, pubescent on the
            abaxial surface, the indumentum of adpressed yellowish hairs, the mid-vein abaxially
            prominent, the secondary veins in 10–12 pairs, eucamptodromous, well-raised abaxially,
            mostly 8–10 mm apart, arcuate, forming angles of 60°–75° with the mid-vein, the tertiary
            veins reticulate, but inconspicuous. Panicle 12–15 cm long, terminal compact, composed
            by 3–10 racemes of 3–6.5 cm long; axes, bracts, bracteoles and pedicels densely
            tomentose, covered by erect, flexuous, yellowish hairs; bracts absent, pedicel 1.2–1.5
            mm long, bearing one minute bracteole, attached at the base of the calyx, this ca. 1.5
            mm long; flower buds 1–1.5 × 0.5–1 mm, oval-elliptic. Flowers 1.5–2.5 cm long,
            papilionate; calyx 8.5–12.3 × 5.8–9.2 mm, densely ferruginous tomentose externally,
            internally green, the tube ca. 8.5–10 mm long, the lobes 5–7 × 3–4 mm, triangular, the
            adaxial pair partially joined; petals dark purple to black, free, glabrous, clawed at
            the base, the standard 9–16 × 6–9 mm, white stripes at the base, orbicular, deeply
            incised, basally rounded, apically emarginate, the wings 6.5–15 × 3.5–4.5 mm,
            oblong-lunate, the keel petals 6.5–15 × 2.5–3 mm, oblong-lunate, basally auriculate;
            stamens 10, in different sizes, the largest ca. 2 times larger than the smallest, the
            filaments of the smallest 4–6 mm long, the largest ones 12–14 mm long, free, glabrous,
            basally dilated, apically curved, anthers of the smallest stamens 1.0–1.5 × 0.2–0.4 mm,
            anthers of the largest ones 1.5–2.0 × 0.2–0.4 mm, basifixed, elliptic to oblong in
            outline; intrastaminal disc ring-shaped, glabrous, compressed; gynoecium 6–8 mm long,
            the ovary 5–6 × 1.2–2.0 mm, oblong in outline, laterally compressed, uniformly densely
            pilose, ovary subtended on a stipe 1–2 mm long, 3-ovulate, the style ca. 7 mm long,
            glabrous, apically curved, the stigma laterally bilobed. Fruit 2.5–7.5 × 1.4–2.5 cm,
            dehiscent along both sutures, suborbicular to ovate when one-seeded, oblong-elliptical
            when more than 2 seeds present, apically cuspidate, glabrous at maturity, the valves
            coriaceous to woody, 0.5–1.5 mm thick. Seeds 1–5, 9–11 × 8–10 mm, unicoloured, light to
            dark red, oval to suborbicular in outline, slightly compressed; hilum 2.3–2.8 × 1.3–1.6
            mm, elliptic.</p></tp:treatment-sec><tp:treatment-sec sec-type="material" id="SECID0EEPAC"><title>Additional specimens examined.</title><p><bold>Ecuador: Morona Santiago</bold> • Limón Indanza, Cordillera del Cóndor, Centro
            Shuar Yunkuam, Cerro Chuank Naint (Vulture Mountain in Shuar language), collections made
            near a 1-hectare forest inventory plot, 17 Sep 2005, 1150 m a.s.l., <named-content xmlns:xlink="http://www.w3.org/1999/xlink" content-type="dwc:verbatimCoordinates" xlink:type="simple"><named-content content-type="geo-json" specific-use="{&#34;type&#34;:&#34;Point&#34;,&#34;coordinates&#34;:[-78.245833,-3.059444]}" id="NCID0EPPAC" xlink:type="simple">03°3'34"S, 78°14'45"W</named-content></named-content>, <italic>D.A.
              Neill &amp; NSF dendrology course 14614</italic> (<named-content xmlns:xlink="http://www.w3.org/1999/xlink" content-type="dwc:institutional_code" xlink:title="Missouri Botanical Garden" xlink:href="http://grbio.org/institution/missouri-botanical-garden" xlink:type="simple">MO</named-content>, <abbrev xmlns:xlink="http://www.w3.org/1999/xlink" xlink:title="Herbario Nacional del Ecuador" id="ABBRID0E1PAC" xlink:type="simple">QCNE</abbrev>!). <bold>Zamora Chinchipe</bold> • cantón Nangaritza,
            Cordillera del Cóndor, tepui near Mirador del Nangaritza, directly northwest of ATASMO
            (Asociación de Trabajadores Autónomos San Miguel de las Orquídeas), drainage that
            includes río Chamico, 0.25 hectare tree inventory plot, “Rio Chamico” with the
            Lawrenceville School field course, 7 Mar 2017, 1353 m a.s.l., <named-content xmlns:xlink="http://www.w3.org/1999/xlink" content-type="dwc:verbatimCoordinates" xlink:type="simple"><named-content content-type="geo-json" specific-use="{&#34;type&#34;:&#34;Point&#34;,&#34;coordinates&#34;:[-78.681944,-4.208611]}" id="NCID0EEAAE" xlink:type="simple">04°12'31"S, 78°40'55"W</named-content></named-content>, <italic>J.L.
              Clark, J.A. Mayr &amp; D.A. Neill 15159</italic> (<abbrev xmlns:xlink="http://www.w3.org/1999/xlink" xlink:title="Herbario Amazónico del Ecuador" id="ABBRID0ELAAE" xlink:type="simple">ECUAMZ</abbrev>); •
            same locality, 8 Mar 2017, <italic>J.L. Clark, J.A. Mayr &amp; D.A. Neill 15217</italic>
              (<abbrev xmlns:xlink="http://www.w3.org/1999/xlink" xlink:title="Herbario Amazónico del Ecuador" id="ABBRID0ERAAE" xlink:type="simple">ECUAMZ</abbrev>, G, <named-content xmlns:xlink="http://www.w3.org/1999/xlink" content-type="dwc:institutional_code" xlink:title="Missouri Botanical Garden" xlink:href="http://grbio.org/institution/missouri-botanical-garden" xlink:type="simple">MO</named-content>, <named-content xmlns:xlink="http://www.w3.org/1999/xlink" content-type="dwc:institutional_code" xlink:title="New York Botanical Garden" xlink:href="http://grbio.org/institution/new-york-botanical-garden" xlink:type="simple">NY</named-content>, <named-content xmlns:xlink="http://www.w3.org/1999/xlink" content-type="dwc:institutional_code" xlink:title="Marie Selby Botanical Gardens" xlink:href="http://grbio.org/institution/marie-selby-botanical-gardens" xlink:type="simple">SEL</named-content>, US); cantón Nangaritza, parroquia Zumi, Cordillera del Cóndor,
            western side of tepui (bloque 2) that overlooks Río Nangaritza, directly east of Cabañas
            Yankuam, north of Reserva Natural Maycú and located in Área de Conservación ATASMO
            (Asociación de Trabajadores Autónomos San Miguel de las Orquídeas), 0–25-hectare plot
            with the Lawrenceville School field course, 1400 m a.s.l., 7 Mar 2018, <named-content xmlns:xlink="http://www.w3.org/1999/xlink" content-type="dwc:verbatimCoordinates" xlink:type="simple"><named-content content-type="geo-json" specific-use="{&#34;type&#34;:&#34;Point&#34;,&#34;coordinates&#34;:[-78.636556,-4.253833]}" id="NCID0EEBAE" xlink:type="simple">04°15'13.8"S, 78°38'11.6"W</named-content></named-content>,
              <italic>J.L. Clark &amp; D.A. Neill 15612</italic> (<abbrev xmlns:xlink="http://www.w3.org/1999/xlink" xlink:title="Herbario Amazónico del Ecuador" id="ABBRID0ELBAE" xlink:type="simple">ECUAMZ</abbrev>,
              <named-content xmlns:xlink="http://www.w3.org/1999/xlink" content-type="dwc:institutional_code" xlink:title="Marie Selby Botanical Gardens" xlink:href="http://grbio.org/institution/marie-selby-botanical-gardens" xlink:type="simple">SEL</named-content>); same locality, 7 Mar 2018, <italic>J.L. Clark &amp; D.A. Neill
              15633</italic> (<abbrev xmlns:xlink="http://www.w3.org/1999/xlink" xlink:title="Herbario Amazónico del Ecuador" id="ABBRID0EVBAE" xlink:type="simple">ECUAMZ</abbrev>, <named-content xmlns:xlink="http://www.w3.org/1999/xlink" content-type="dwc:institutional_code" xlink:title="Missouri Botanical Garden" xlink:href="http://grbio.org/institution/missouri-botanical-garden" xlink:type="simple">MO</named-content>, <named-content xmlns:xlink="http://www.w3.org/1999/xlink" content-type="dwc:institutional_code" xlink:title="Marie Selby Botanical Gardens" xlink:href="http://grbio.org/institution/marie-selby-botanical-gardens" xlink:type="simple">SEL</named-content>, US); same locality, 7 Mar 2018, <italic>J.L. Clark &amp; D.A.
              Neill 15638</italic> (<abbrev xmlns:xlink="http://www.w3.org/1999/xlink" xlink:title="Herbario Amazónico del Ecuador" id="ABBRID0EDCAE" xlink:type="simple">ECUAMZ</abbrev>, F, G, <named-content xmlns:xlink="http://www.w3.org/1999/xlink" content-type="dwc:institutional_code" xlink:title="Missouri Botanical Garden" xlink:href="http://grbio.org/institution/missouri-botanical-garden" xlink:type="simple">MO</named-content>, <named-content xmlns:xlink="http://www.w3.org/1999/xlink" content-type="dwc:institutional_code" xlink:title="New York Botanical Garden" xlink:href="http://grbio.org/institution/new-york-botanical-garden" xlink:type="simple">NY</named-content>, <named-content xmlns:xlink="http://www.w3.org/1999/xlink" content-type="dwc:institutional_code" xlink:title="Marie Selby Botanical Gardens" xlink:href="http://grbio.org/institution/marie-selby-botanical-gardens" xlink:type="simple">SEL</named-content>, US); same locality, 7 March 2018, <italic>J.L. Clark &amp; D.A.
              Neill 15649</italic> (BM, CAS, <abbrev xmlns:xlink="http://www.w3.org/1999/xlink" xlink:title="Herbario Amazónico del Ecuador" id="ABBRID0EVCAE" xlink:type="simple">ECUAMZ</abbrev>!, E, F, FLAS, G, <named-content xmlns:xlink="http://www.w3.org/1999/xlink" content-type="dwc:institutional_code" xlink:title="Missouri Botanical Garden" xlink:href="http://grbio.org/institution/missouri-botanical-garden" xlink:type="simple">MO</named-content>, <named-content xmlns:xlink="http://www.w3.org/1999/xlink" content-type="dwc:institutional_code" xlink:title="New York Botanical Garden" xlink:href="http://grbio.org/institution/new-york-botanical-garden" xlink:type="simple">NY</named-content>, <named-content xmlns:xlink="http://www.w3.org/1999/xlink" content-type="dwc:institutional_code" xlink:title="Marie Selby Botanical Gardens" xlink:href="http://grbio.org/institution/marie-selby-botanical-gardens" xlink:type="simple">SEL</named-content>, US); • same locality, 7 March 2018, <italic>J.L. Clark &amp;
              D.A. Neill 15667</italic> (<abbrev xmlns:xlink="http://www.w3.org/1999/xlink" xlink:title="Herbario Amazónico del Ecuador" id="ABBRID0EHDAE" xlink:type="simple">ECUAMZ</abbrev>, <named-content xmlns:xlink="http://www.w3.org/1999/xlink" content-type="dwc:institutional_code" xlink:title="Missouri Botanical Garden" xlink:href="http://grbio.org/institution/missouri-botanical-garden" xlink:type="simple">MO</named-content>, <named-content xmlns:xlink="http://www.w3.org/1999/xlink" content-type="dwc:institutional_code" xlink:title="Marie Selby Botanical Gardens" xlink:href="http://grbio.org/institution/marie-selby-botanical-gardens" xlink:type="simple">SEL</named-content>, US); • same locality, 7 March 2018, <italic>J.L. Clark &amp;
              D.A. Neill 15677</italic> (<abbrev xmlns:xlink="http://www.w3.org/1999/xlink" xlink:title="Herbario Amazónico del Ecuador" id="ABBRID0EVDAE" xlink:type="simple">ECUAMZ</abbrev>, <named-content xmlns:xlink="http://www.w3.org/1999/xlink" content-type="dwc:institutional_code" xlink:title="Missouri Botanical Garden" xlink:href="http://grbio.org/institution/missouri-botanical-garden" xlink:type="simple">MO</named-content>, <named-content xmlns:xlink="http://www.w3.org/1999/xlink" content-type="dwc:institutional_code" xlink:title="Marie Selby Botanical Gardens" xlink:href="http://grbio.org/institution/marie-selby-botanical-gardens" xlink:type="simple">SEL</named-content>, US); • same locality, 7 March 2018, <italic>J.L. Clark &amp;
              D.A. Neill 15693</italic> (<abbrev xmlns:xlink="http://www.w3.org/1999/xlink" xlink:title="Herbario Amazónico del Ecuador" id="ABBRID0EDEAE" xlink:type="simple">ECUAMZ</abbrev>, F, G, <named-content xmlns:xlink="http://www.w3.org/1999/xlink" content-type="dwc:institutional_code" xlink:title="Marie Selby Botanical Gardens" xlink:href="http://grbio.org/institution/marie-selby-botanical-gardens" xlink:type="simple">SEL</named-content>); • same locality, 7 March 2018, <italic>J.L. Clark &amp; D.A.
              Neill 15697</italic> (<abbrev xmlns:xlink="http://www.w3.org/1999/xlink" xlink:title="Herbario Amazónico del Ecuador" id="ABBRID0ENEAE" xlink:type="simple">ECUAMZ</abbrev>, <named-content xmlns:xlink="http://www.w3.org/1999/xlink" content-type="dwc:institutional_code" xlink:title="Missouri Botanical Garden" xlink:href="http://grbio.org/institution/missouri-botanical-garden" xlink:type="simple">MO</named-content>, <named-content xmlns:xlink="http://www.w3.org/1999/xlink" content-type="dwc:institutional_code" xlink:title="Marie Selby Botanical Gardens" xlink:href="http://grbio.org/institution/marie-selby-botanical-gardens" xlink:type="simple">SEL</named-content>); • same locality, 7 March 2018, <italic>J.L. Clark &amp; D.A.
              Neill 15715</italic> (<abbrev xmlns:xlink="http://www.w3.org/1999/xlink" xlink:title="Herbario Amazónico del Ecuador" id="ABBRID0E2EAE" xlink:type="simple">ECUAMZ</abbrev>, <named-content xmlns:xlink="http://www.w3.org/1999/xlink" content-type="dwc:institutional_code" xlink:title="Missouri Botanical Garden" xlink:href="http://grbio.org/institution/missouri-botanical-garden" xlink:type="simple">MO</named-content>, <named-content xmlns:xlink="http://www.w3.org/1999/xlink" content-type="dwc:institutional_code" xlink:title="Marie Selby Botanical Gardens" xlink:href="http://grbio.org/institution/marie-selby-botanical-gardens" xlink:type="simple">SEL</named-content>); • same locality, 8 March 2018, <named-content xmlns:xlink="http://www.w3.org/1999/xlink" content-type="dwc:verbatimCoordinates" xlink:type="simple"><named-content content-type="geo-json" specific-use="{&#34;type&#34;:&#34;Point&#34;,&#34;coordinates&#34;:[-78.636556,-4.253833]}" id="NCID0EKFAE" xlink:type="simple">04°15'13.8"S, 78°38'11.6"W</named-content></named-content>,
              <italic>J.L. Clark &amp; D.A. Neill 15736</italic> (<abbrev xmlns:xlink="http://www.w3.org/1999/xlink" xlink:title="Herbario Amazónico del Ecuador" id="ABBRID0ERFAE" xlink:type="simple">ECUAMZ</abbrev>!,
              <named-content xmlns:xlink="http://www.w3.org/1999/xlink" content-type="dwc:institutional_code" xlink:title="Missouri Botanical Garden" xlink:href="http://grbio.org/institution/missouri-botanical-garden" xlink:type="simple">MO</named-content>, <named-content xmlns:xlink="http://www.w3.org/1999/xlink" content-type="dwc:institutional_code" xlink:title="Marie Selby Botanical Gardens" xlink:href="http://grbio.org/institution/marie-selby-botanical-gardens" xlink:type="simple">SEL</named-content>); • same locality, 8 March 2018, <named-content xmlns:xlink="http://www.w3.org/1999/xlink" content-type="dwc:verbatimCoordinates" xlink:type="simple"><named-content content-type="geo-json" specific-use="{&#34;type&#34;:&#34;Point&#34;,&#34;coordinates&#34;:[-78.636556,-4.253833]}" id="NCID0EAGAE" xlink:type="simple">04°15'13.8"S, 78°38'11.6"W</named-content></named-content>,
              <italic>J.L. Clark &amp; D.A. Neill 15756</italic> (<abbrev xmlns:xlink="http://www.w3.org/1999/xlink" xlink:title="Herbario Amazónico del Ecuador" id="ABBRID0EHGAE" xlink:type="simple">ECUAMZ</abbrev>!,
              <named-content xmlns:xlink="http://www.w3.org/1999/xlink" content-type="dwc:institutional_code" xlink:title="Missouri Botanical Garden" xlink:href="http://grbio.org/institution/missouri-botanical-garden" xlink:type="simple">MO</named-content>, <named-content xmlns:xlink="http://www.w3.org/1999/xlink" content-type="dwc:institutional_code" xlink:title="Marie Selby Botanical Gardens" xlink:href="http://grbio.org/institution/marie-selby-botanical-gardens" xlink:type="simple">SEL</named-content>); • same locality, 8 March 2018, <italic>J.L. Clark &amp; D.A.
              Neill 15767</italic> (<abbrev xmlns:xlink="http://www.w3.org/1999/xlink" xlink:title="Herbario Amazónico del Ecuador" id="ABBRID0EVGAE" xlink:type="simple">ECUAMZ</abbrev>!, <named-content xmlns:xlink="http://www.w3.org/1999/xlink" content-type="dwc:institutional_code" xlink:title="Marie Selby Botanical Gardens" xlink:href="http://grbio.org/institution/marie-selby-botanical-gardens" xlink:type="simple">SEL</named-content>!, US); • Cantón Nangaritza, Parroquia Zurmi, Cordillera del
            Cóndor, sloping sandstone tepui, east of Río Nangartiza, 2 km southeast of Las Orquídeas
            Village, in Área de Conservación de Las Orquídeas, 0.25-hectare forest inventory plot,
            “Parcela Atasmo Norte” with the Lawreenceville School field course, 7 Mar 2019, 1515 m,
              <named-content xmlns:xlink="http://www.w3.org/1999/xlink" content-type="dwc:verbatimCoordinates" xlink:type="simple"><named-content content-type="geo-json" specific-use="{&#34;type&#34;:&#34;Point&#34;,&#34;coordinates&#34;:[-78.642500,-4.237222]}" id="NCID0EAHAE" xlink:type="simple">4°14'14"S, 78°38'33"W</named-content></named-content>. <italic>J.L.
              Clark, D.A. Neill, E. Merino &amp; A. Wilcox 16085</italic> (<abbrev xmlns:xlink="http://www.w3.org/1999/xlink" xlink:title="Herbario Amazónico del Ecuador" id="ABBRID0EHHAE" xlink:type="simple">ECUAMZ</abbrev>, LOJA,
              <named-content xmlns:xlink="http://www.w3.org/1999/xlink" content-type="dwc:institutional_code" xlink:title="Marie Selby Botanical Gardens" xlink:href="http://grbio.org/institution/marie-selby-botanical-gardens" xlink:type="simple">SEL</named-content>); same locality, 7 Mar 2019, <italic>J.L. Clark, D.A. Neill, E.
              Merino &amp; A. Wilcox 16085</italic> (<abbrev xmlns:xlink="http://www.w3.org/1999/xlink" xlink:title="Herbario Amazónico del Ecuador" id="ABBRID0ERHAE" xlink:type="simple">ECUAMZ</abbrev>,
              <named-content xmlns:xlink="http://www.w3.org/1999/xlink" content-type="dwc:institutional_code" xlink:title="Marie Selby Botanical Gardens" xlink:href="http://grbio.org/institution/marie-selby-botanical-gardens" xlink:type="simple">SEL</named-content>); • Cordillera del Cóndor Región, upper Río Nangaritza, “Area de
            Conservación los Tepuyes”, on upper portion of sloping sandstone plateau southwest of
            Las Orquídeas, near 1-hectare forest inventory plot “Nangaritza Upper Sandstone Plateau
            Plot”, 1620 m a.s.l., 6 Nov 2006, <named-content xmlns:xlink="http://www.w3.org/1999/xlink" content-type="dwc:verbatimCoordinates" xlink:type="simple"><named-content content-type="geo-json" specific-use="{&#34;type&#34;:&#34;Point&#34;,&#34;coordinates&#34;:[-78.636556,-4.253833]}" id="NCID0E3HAE" xlink:type="simple">04°15'13.8"S, 78°38'11.6"W</named-content></named-content>,
              <italic>D.A. Neill &amp; NSF dendrology course 15465</italic> (<named-content xmlns:xlink="http://www.w3.org/1999/xlink" content-type="dwc:institutional_code" xlink:title="Missouri Botanical Garden" xlink:href="http://grbio.org/institution/missouri-botanical-garden" xlink:type="simple">MO</named-content>, <abbrev xmlns:xlink="http://www.w3.org/1999/xlink" xlink:title="Herbario Nacional del Ecuador" id="ABBRID0EHIAE" xlink:type="simple">QCNE</abbrev>, <abbrev xmlns:xlink="http://www.w3.org/1999/xlink" xlink:title="Herbario Amazónico del Ecuador" id="ABBRID0ELIAE" xlink:type="simple">ECUAMZ</abbrev>); • Cordillera del Cóndor, Upper Nangaritza River,
            Comunidad Las Orquídeas, tepui east to Cabañas Yankuam in Reserva Natural Maycú, 1480 m
            a.s.l., 18 Oct 2024, <named-content xmlns:xlink="http://www.w3.org/1999/xlink" content-type="dwc:verbatimCoordinates" xlink:type="simple"><named-content content-type="geo-json" specific-use="{&#34;type&#34;:&#34;Point&#34;,&#34;coordinates&#34;:[-78.638775,-4.258211]}" id="NCID0ESIAE" xlink:type="simple">04°15'29.56"S, 78°38'19.59"W</named-content></named-content>,
              <italic>J.E Guevara, M.J. Endara &amp; W. Raura 6790</italic> (F, QCA, <abbrev xmlns:xlink="http://www.w3.org/1999/xlink" xlink:title="Herbario Nacional del Ecuador" id="ABBRID0EZIAE" xlink:type="simple">QCNE</abbrev>); • same
            locality, 18 Oct 2024, <named-content xmlns:xlink="http://www.w3.org/1999/xlink" content-type="dwc:verbatimCoordinates" xlink:type="simple"><named-content content-type="geo-json" specific-use="{&#34;type&#34;:&#34;Point&#34;,&#34;coordinates&#34;:[-78.638775,-4.258211]}" id="NCID0EAJAE" xlink:type="simple">04°15'29.56"S, 78°38'19.59"W</named-content></named-content>.
              <italic>J.E Guevara, M.J. Endara &amp; W. Raura 6789</italic> (F, QCA, <abbrev xmlns:xlink="http://www.w3.org/1999/xlink" xlink:title="Herbario Nacional del Ecuador" id="ABBRID0EHJAE" xlink:type="simple">QCNE</abbrev>).</p></tp:treatment-sec><tp:treatment-sec sec-type="distribution" id="SECID0ELJAE"><title>Distribution and habitat.</title><p><italic><tp:taxon-name><tp:taxon-name-part taxon-name-part-type="genus" reg="Ormosia">Ormosia</tp:taxon-name-part><tp:taxon-name-part taxon-name-part-type="species" reg="neillii">neillii</tp:taxon-name-part></tp:taxon-name></italic> is a medium-sized tree to
            15 m tall and only known from two localities on sandstone plateaus of the Cordillera del
            Cóndor (<xref ref-type="bibr" rid="B8">Clark and Neill 2023</xref>) (Figs <xref ref-type="fig" rid="F2">2</xref>, <xref ref-type="fig" rid="F5">5</xref>). It is
            locally abundant on white sand dwarf forests on Andean tepui-like formations above 1000
            m altitude (Figs <xref ref-type="fig" rid="F2">2A, B</xref>, <xref ref-type="fig" rid="F5">5B</xref>). The maximum height observed in the field was 15 m and when cut,
            the inner bark is remarkably reddish (Fig. <xref ref-type="fig" rid="F2">2C, D</xref>).
            Some conspicuous floristic elements of this habitat include
                  <italic><tp:taxon-name><tp:taxon-name-part taxon-name-part-type="genus" reg="Sterigmapetalum">Sterigmapetalum</tp:taxon-name-part><tp:taxon-name-part taxon-name-part-type="species" reg="obovatum">obovatum</tp:taxon-name-part></tp:taxon-name></italic> Kuhlm.
                (<tp:taxon-name><tp:taxon-name-part taxon-name-part-type="family">Rhizophoraceae</tp:taxon-name-part></tp:taxon-name>),
                  <italic><tp:taxon-name><tp:taxon-name-part taxon-name-part-type="genus" reg="Humiriastrum">Humiriastrum</tp:taxon-name-part><tp:taxon-name-part taxon-name-part-type="species" reg="mapiriensis">mapiriensis</tp:taxon-name-part></tp:taxon-name></italic> Cuatrec.
                (<tp:taxon-name><tp:taxon-name-part taxon-name-part-type="family">Humiriaceae</tp:taxon-name-part></tp:taxon-name>),
                  <italic><tp:taxon-name><tp:taxon-name-part taxon-name-part-type="genus" reg="Andira">Andira</tp:taxon-name-part></tp:taxon-name></italic> sp. nov.
                (<tp:taxon-name><tp:taxon-name-part taxon-name-part-type="family">Fabaceae</tp:taxon-name-part></tp:taxon-name>),
                  <italic><tp:taxon-name><tp:taxon-name-part taxon-name-part-type="genus" reg="Sloanea">Sloanea</tp:taxon-name-part><tp:taxon-name-part taxon-name-part-type="species" reg="tiwintza">tiwintza</tp:taxon-name-part></tp:taxon-name></italic> T.D. Penn.
                (<tp:taxon-name><tp:taxon-name-part taxon-name-part-type="family">Elaeocarpaceae</tp:taxon-name-part></tp:taxon-name>),
                  <italic><tp:taxon-name><tp:taxon-name-part taxon-name-part-type="genus" reg="Wettinia">Wettinia</tp:taxon-name-part><tp:taxon-name-part taxon-name-part-type="species" reg="longipetala">longipetala</tp:taxon-name-part></tp:taxon-name></italic> A. Gentry
                (<tp:taxon-name><tp:taxon-name-part taxon-name-part-type="family">Araceae</tp:taxon-name-part></tp:taxon-name>),
                  <italic><tp:taxon-name><tp:taxon-name-part taxon-name-part-type="genus" reg="Psamnisia">Psamnisia</tp:taxon-name-part></tp:taxon-name></italic> sp.
                (<tp:taxon-name><tp:taxon-name-part taxon-name-part-type="family">Ericaceae</tp:taxon-name-part></tp:taxon-name>),
                  <italic><tp:taxon-name><tp:taxon-name-part taxon-name-part-type="genus" reg="Cybianthus">Cybianthus</tp:taxon-name-part><tp:taxon-name-part taxon-name-part-type="species" reg="magnus">magnus</tp:taxon-name-part></tp:taxon-name></italic> (Mez) Pipoly
                (<tp:taxon-name><tp:taxon-name-part taxon-name-part-type="family">Primulaceae</tp:taxon-name-part></tp:taxon-name>) and
                  <italic><tp:taxon-name><tp:taxon-name-part taxon-name-part-type="genus" reg="Ladenbergia">Ladenbergia</tp:taxon-name-part><tp:taxon-name-part taxon-name-part-type="species" reg="franciscana">franciscana</tp:taxon-name-part></tp:taxon-name></italic> C.M. Taylor
                (<tp:taxon-name><tp:taxon-name-part taxon-name-part-type="family">Rubiaceae</tp:taxon-name-part></tp:taxon-name>). This area forms part of a
            landscape of isolated, tepui-like plateaus dating back to the Cretaceous period,
            characterised by low-stature forests rich in small trees with slender stems (Guevara and
            Fernández-Alonso 2018; <xref ref-type="bibr" rid="B13">Huamantupa-Chuquimaco and Neill
              2018</xref>; <xref ref-type="bibr" rid="B8">Clark and Neill 2023</xref>). The upper
            soil layer consists of 20–50 cm of litter, beneath which soils rich in quartzitic white
            sands predominate. These types of environments in the Cordillera del Cóndor and other
            mountain ranges to the east of the Andean Mountain range in Ecuador and Peru are
            commonly referred to as “Andean tepuis” (<xref ref-type="bibr" rid="B18">Neill et al.
              2014</xref>; <xref ref-type="bibr" rid="B8">Clark and Neill 2023</xref>).
                  <italic><tp:taxon-name><tp:taxon-name-part taxon-name-part-type="genus" reg="Ormosia">Ormosia</tp:taxon-name-part><tp:taxon-name-part taxon-name-part-type="species" reg="neillii">neillii</tp:taxon-name-part></tp:taxon-name></italic> is endemic to Ecuador, but
            it is also expected to occur in similar sandstone habitats of unexplored regions of the
            Cordillera del Cóndor in Peru.</p><fig id="F2" position="float" orientation="portrait"><object-id xmlns:xlink="http://www.w3.org/1999/xlink" content-type="doi" xlink:type="simple">10.3897/phytokeys.256.147923.figure2</object-id><object-id xmlns:xlink="http://www.w3.org/1999/xlink" content-type="zenodo_dep_id" xlink:type="simple">15355436</object-id><object-id xmlns:xlink="http://www.w3.org/1999/xlink" content-type="arpha" xlink:type="simple">FEA01415-7C3A-5447-856B-C8127C01369D</object-id><label>Figure 2.</label><caption><p><italic><tp:taxon-name><tp:taxon-name-part taxon-name-part-type="genus" reg="Ormosia">Ormosia</tp:taxon-name-part><tp:taxon-name-part taxon-name-part-type="species" reg="neillii">neillii</tp:taxon-name-part></tp:taxon-name></italic> J.L. Clark &amp; J.E.
                Guevara <bold>A</bold> habit <bold>B</bold> habitat <bold>C</bold> inner bark
                  <bold>D</bold> outer bark. Photos by J.E. Guevara.</p></caption><graphic xmlns:xlink="http://www.w3.org/1999/xlink" xlink:href="phytokeys-256-021_article-147923__-g002.jpg" position="float" orientation="portrait" xlink:type="simple" id="oo_1321289.jpg"><uri content-type="original_file" xlink:type="simple">https://binary.pensoft.net/fig/1321289</uri></graphic></fig><fig id="F3" position="float" orientation="portrait"><object-id xmlns:xlink="http://www.w3.org/1999/xlink" content-type="doi" xlink:type="simple">10.3897/phytokeys.256.147923.figure3</object-id><object-id xmlns:xlink="http://www.w3.org/1999/xlink" content-type="zenodo_dep_id" xlink:type="simple">15355438</object-id><object-id xmlns:xlink="http://www.w3.org/1999/xlink" content-type="arpha" xlink:type="simple">F4291FB0-9B4A-5797-9252-938D9570D382</object-id><label>Figure 3.</label><caption><p><italic><tp:taxon-name><tp:taxon-name-part taxon-name-part-type="genus" reg="Ormosia">Ormosia</tp:taxon-name-part><tp:taxon-name-part taxon-name-part-type="species" reg="neillii">neillii</tp:taxon-name-part></tp:taxon-name></italic> J.L. Clark &amp; J.E.
                Guevara <bold>A–D</bold> flowers featuring remarkable dark purple to black corolla
                  <bold>E</bold> flowering branch. Photos by John L. Clark of the type (J.L. Clark
                &amp; D.A. Neill 15775).</p></caption><graphic xmlns:xlink="http://www.w3.org/1999/xlink" xlink:href="phytokeys-256-021_article-147923__-g003.jpg" position="float" orientation="portrait" xlink:type="simple" id="oo_1321290.jpg"><uri content-type="original_file" xlink:type="simple">https://binary.pensoft.net/fig/1321290</uri></graphic></fig><fig id="F4" position="float" orientation="portrait"><object-id xmlns:xlink="http://www.w3.org/1999/xlink" content-type="doi" xlink:type="simple">10.3897/phytokeys.256.147923.figure4</object-id><object-id xmlns:xlink="http://www.w3.org/1999/xlink" content-type="zenodo_dep_id" xlink:type="simple">15355440</object-id><object-id xmlns:xlink="http://www.w3.org/1999/xlink" content-type="arpha" xlink:type="simple">8B57087E-55F3-5EBA-AB13-AE4BECCD1960</object-id><label>Figure 4.</label><caption><p><italic><tp:taxon-name><tp:taxon-name-part taxon-name-part-type="genus" reg="Ormosia">Ormosia</tp:taxon-name-part><tp:taxon-name-part taxon-name-part-type="species" reg="neillii">neillii</tp:taxon-name-part></tp:taxon-name></italic> J.L. Clark &amp; J.E.
                Guevara <bold>A–C</bold> details of the adaxial and abaxial surface of leaflets
                  <bold>D</bold> fruiting branches with mature fruits <bold>E–F</bold> mature fruits
                showing details of sutures and cuspidate apex in the dehiscent fruit <bold>A,
                  B</bold> from <italic>J.E. Guevara et al. 6791</italic> (<abbrev xmlns:xlink="http://www.w3.org/1999/xlink" xlink:title="Herbario Nacional del Ecuador" id="ABBRID0EASAE" xlink:type="simple">QCNE</abbrev>, F)
                  <bold>C</bold> from <italic>J.L. Clark et. al. 16085</italic><bold>D</bold> from
                  <italic>D.A. Neill et al. 17047</italic><bold>E–F</bold> from <italic>J.E. Guevara
                  et al. 6790</italic>. Photos <bold>A, B, E, F</bold> by J.E. Guevara <bold>C,
                  D</bold> by J.L. Clark.</p></caption><graphic xmlns:xlink="http://www.w3.org/1999/xlink" xlink:href="phytokeys-256-021_article-147923__-g004.jpg" position="float" orientation="portrait" xlink:type="simple" id="oo_1321291.jpg"><uri content-type="original_file" xlink:type="simple">https://binary.pensoft.net/fig/1321291</uri></graphic></fig><fig id="F5" position="float" orientation="portrait"><object-id xmlns:xlink="http://www.w3.org/1999/xlink" content-type="doi" xlink:type="simple">10.3897/phytokeys.256.147923.figure5</object-id><object-id xmlns:xlink="http://www.w3.org/1999/xlink" content-type="zenodo_dep_id" xlink:type="simple">15355442</object-id><object-id xmlns:xlink="http://www.w3.org/1999/xlink" content-type="arpha" xlink:type="simple">F50C7CED-9567-570A-A990-36627EC865D7</object-id><label>Figure 5.</label><caption><p>Conservation assessment for <italic><tp:taxon-name><tp:taxon-name-part taxon-name-part-type="genus" reg="Ormosia">Ormosia</tp:taxon-name-part><tp:taxon-name-part taxon-name-part-type="species" reg="neillii">neillii</tp:taxon-name-part></tp:taxon-name></italic> J.L. Clark &amp; J.E.
                Guevara. The left panel shows the Extent of Occurrence (<abbrev xmlns:xlink="http://www.w3.org/1999/xlink" xlink:title="Extent of Occurrence" id="ABBRID0EMTAE" xlink:type="simple">EOO</abbrev>) of
                      <italic><tp:taxon-name><tp:taxon-name-part taxon-name-part-type="genus" reg="Ormosia">Ormosia</tp:taxon-name-part><tp:taxon-name-part taxon-name-part-type="species" reg="neillii">neillii</tp:taxon-name-part></tp:taxon-name></italic>, illustrating the
                current effects of deforestation across its known geographic range. The bottom right
                panel displays the Area of Occupancy (<abbrev xmlns:xlink="http://www.w3.org/1999/xlink" xlink:title="Area of Occupancy" id="ABBRID0E2TAE" xlink:type="simple">AOO</abbrev>) for <italic><tp:taxon-name><tp:taxon-name-part taxon-name-part-type="genus" reg="Ormosia">O.</tp:taxon-name-part><tp:taxon-name-part taxon-name-part-type="species" reg="neillii">neillii</tp:taxon-name-part></tp:taxon-name></italic>.</p></caption><graphic xmlns:xlink="http://www.w3.org/1999/xlink" xlink:href="phytokeys-256-021_article-147923__-g005.jpg" position="float" orientation="portrait" xlink:type="simple" id="oo_1321292.jpg"><uri content-type="original_file" xlink:type="simple">https://binary.pensoft.net/fig/1321292</uri></graphic></fig></tp:treatment-sec><tp:treatment-sec sec-type="etymology" id="SECID0EPUAE"><title>Etymology.</title><p>The specific epithet honours the botanical legacy of Dr David A. Neill (1953–2025), an
            American botanist who dedicated over three decades to the study of Ecuadorian flora. Dr
            Neill conducted extensive botanical surveys throughout Ecuador and played a pivotal role
            in mentoring numerous generations of botanists through his teaching, research and
            service. A passionate advocate for both botanical science and habitat conservation, he
            was instrumental in the establishment of several biological research stations in
            collaboration with the Jatun Sacha Foundation, a non-profit NGO he helped establish in
            the 1980s. His taxonomic expertise, particularly within the
                <tp:taxon-name><tp:taxon-name-part taxon-name-part-type="family">Fabaceae</tp:taxon-name-part></tp:taxon-name> family, is widely acknowledged. This
            epithet serves as a fitting tribute to his legacy in plant systematics,
                <tp:taxon-name><tp:taxon-name-part taxon-name-part-type="family">Fabaceae</tp:taxon-name-part></tp:taxon-name> taxonomy and his invaluable
            contributions to the field of botany.</p></tp:treatment-sec><tp:treatment-sec sec-type="conservation status" id="SECID0E6UAE"><title>Conservation status.</title><p>The range size analysis estimated an <abbrev xmlns:xlink="http://www.w3.org/1999/xlink" xlink:title="Extent of Occurrence" id="ABBRID0EFVAE" xlink:type="simple">EOO</abbrev> of 748.8 km<sup>2</sup> and an <abbrev xmlns:xlink="http://www.w3.org/1999/xlink" xlink:title="Area of Occupancy" id="ABBRID0ELVAE" xlink:type="simple">AOO</abbrev> of 24 km<sup>2</sup>.
            Our analysis also revealed that, since 2000, this species has suffered a significant
            reduction in its habitat quality considering a reduction of 7% for <abbrev xmlns:xlink="http://www.w3.org/1999/xlink" xlink:title="Area of Occupancy" id="ABBRID0ERVAE" xlink:type="simple">AOO</abbrev> and 11% for <abbrev xmlns:xlink="http://www.w3.org/1999/xlink" xlink:title="Extent of Occurrence" id="ABBRID0EVVAE" xlink:type="simple">EOO</abbrev>.
                  <italic><tp:taxon-name><tp:taxon-name-part taxon-name-part-type="genus" reg="Ormosia">Ormosia</tp:taxon-name-part><tp:taxon-name-part taxon-name-part-type="species" reg="neillii">neillii</tp:taxon-name-part></tp:taxon-name></italic> is only known from three
            localities in the Upper Nangaritza River and one locality in Cerro Plateado, all in the
            Cordillera del Cóndor Region (Fig. <xref ref-type="fig" rid="F6">6</xref>). Extensive
            clear-cutting during the last ten years has resulted in a drastic reduction of native
            forests (<xref ref-type="bibr" rid="B22">Tapia-Armijos et al. 2015</xref>). The
            expansion of both legal and illegal mining are additional major threats in the region
              (<xref ref-type="bibr" rid="B7">CEECEC [Civil Society Engagement with ECological
              EConomics] 2024</xref>). <italic><tp:taxon-name><tp:taxon-name-part taxon-name-part-type="genus" reg="Ormosia">Ormosia</tp:taxon-name-part><tp:taxon-name-part taxon-name-part-type="species" reg="neillii">neillii</tp:taxon-name-part></tp:taxon-name></italic> is preliminarily assessed
            as Endangered (<abbrev xmlns:xlink="http://www.w3.org/1999/xlink" xlink:title="Endangered" id="ABBRID0E2WAE" xlink:type="simple">EN</abbrev>), based on
            the following IUCN (2022) criteria: B1, B2ab (i,ii,iii) where <abbrev xmlns:xlink="http://www.w3.org/1999/xlink" xlink:title="Extent of Occurrence" id="ABBRID0E6WAE" xlink:type="simple">EOO</abbrev> is less than 5,000
              km<sup>2</sup> and subcriteria indicate continuing decline, observed, inferred or
            projected, in area, extent and/or quality of habitat.</p><fig id="F6" position="float" orientation="portrait"><object-id xmlns:xlink="http://www.w3.org/1999/xlink" content-type="doi" xlink:type="simple">10.3897/phytokeys.256.147923.figure6</object-id><object-id xmlns:xlink="http://www.w3.org/1999/xlink" content-type="zenodo_dep_id" xlink:type="simple">15355447</object-id><object-id xmlns:xlink="http://www.w3.org/1999/xlink" content-type="arpha" xlink:type="simple">6186A1C4-CE5B-52A8-A63C-2D40E69702F8</object-id><label>Figure 6.</label><caption><p><bold>A</bold> Map of the geographic distribution of
                      <italic><tp:taxon-name><tp:taxon-name-part taxon-name-part-type="genus" reg="Ormosia">Ormosia</tp:taxon-name-part><tp:taxon-name-part taxon-name-part-type="species" reg="neillii">neillii</tp:taxon-name-part></tp:taxon-name></italic> J.L. Clark &amp; J.E.
                Guevara (red dots) and its morphologically most similar species <bold>B</bold>
                Cordillera del Cóndor landscape where <italic><tp:taxon-name><tp:taxon-name-part taxon-name-part-type="genus" reg="Ormosia">O.</tp:taxon-name-part><tp:taxon-name-part taxon-name-part-type="species" reg="neillii">neillii</tp:taxon-name-part></tp:taxon-name></italic> is frequent in the
                white sand dwarf forests on tepui-like formations. Photo by J. E. Guevara.</p></caption><graphic xmlns:xlink="http://www.w3.org/1999/xlink" xlink:href="phytokeys-256-021_article-147923__-g006.jpg" position="float" orientation="portrait" xlink:type="simple" id="oo_1321293.jpg"><uri content-type="original_file" xlink:type="simple">https://binary.pensoft.net/fig/1321293</uri></graphic></fig></tp:treatment-sec><ref-list><ref id="B8"><mixed-citation xmlns:xlink="http://www.w3.org/1999/xlink" xlink:type="simple"><person-group><name name-style="western"><surname>Clark</surname><given-names>JL</given-names></name><name name-style="western"><surname>Neill</surname><given-names>DA</given-names></name></person-group> (<year>2023</year>)
                  <article-title><italic><tp:taxon-name><tp:taxon-name-part taxon-name-part-type="genus">Amanoa</tp:taxon-name-part><tp:taxon-name-part taxon-name-part-type="species">condorensis</tp:taxon-name-part></tp:taxon-name></italic>
                (<tp:taxon-name><tp:taxon-name-part taxon-name-part-type="family">Phyllanthaceae</tp:taxon-name-part></tp:taxon-name>), a new shrubby species from
            the Cordillera del Condor in southern
            Ecuador.</article-title><source>PhytoKeys</source><volume>227</volume>:
            <fpage>89</fpage>–<lpage>97</lpage>. <ext-link xlink:href="10.3897/phytokeys.227.104703" ext-link-type="doi" xlink:type="simple">https://doi.org/10.3897/phytokeys.227.104703</ext-link></mixed-citation></ref><ref id="B13"><mixed-citation xmlns:xlink="http://www.w3.org/1999/xlink" xlink:type="simple"><person-group><name name-style="western"><surname>Huamantupa-Chuquimaco</surname><given-names>I</given-names></name><name name-style="western"><surname>Neill</surname><given-names>DA</given-names></name></person-group> (<year>2018</year>)
                  <article-title><italic><tp:taxon-name><tp:taxon-name-part taxon-name-part-type="genus">Vochysia</tp:taxon-name-part><tp:taxon-name-part taxon-name-part-type="species">condorensis</tp:taxon-name-part></tp:taxon-name></italic>
                (<tp:taxon-name><tp:taxon-name-part taxon-name-part-type="family">Vochysiaceae</tp:taxon-name-part></tp:taxon-name>), a new species from the
            Cordillera del Cóndor,
            Ecuador.</article-title><source>Phytotaxa</source><volume>340</volume>(<issue>1</issue>):
            <fpage>079</fpage>–<lpage>085</lpage>. <ext-link xlink:href="10.11646/phytotaxa.340.1.6" ext-link-type="doi" xlink:type="simple">https://doi.org/10.11646/phytotaxa.340.1.6</ext-link></mixed-citation></ref><ref id="B18"><mixed-citation xmlns:xlink="http://www.w3.org/1999/xlink" xlink:type="simple"><person-group><name name-style="western"><surname>Neill</surname><given-names>DA</given-names></name><name name-style="western"><surname>Rios Paredes</surname><given-names>M</given-names></name><name name-style="western"><surname>Torres Montenengro</surname><given-names>LA</given-names></name><name name-style="western"><surname>Mori Vargas</surname><given-names>TJ</given-names></name><name name-style="western"><surname>Vriesendorp</surname><given-names>C</given-names></name></person-group> (<year>2014</year>) <article-title>Vegetación y Flora/Vegetation and
            flora.</article-title> In: <person-group><name name-style="western"><surname>Pitman</surname><given-names>N</given-names></name><name name-style="western"><surname>Vriesendorp</surname><given-names>C</given-names></name><name name-style="western"><surname>Alvira</surname><given-names>D</given-names></name><name name-style="western"><surname>Markel</surname><given-names>JA</given-names></name><name name-style="western"><surname>Johnston</surname><given-names>M</given-names></name><name name-style="western"><surname>Ruelas Inzunza</surname><given-names>E</given-names></name><name name-style="western"><surname>Lancha Pizango</surname><given-names>A</given-names></name><name name-style="western"><surname>Sarmiento Valenzuela</surname><given-names>G</given-names></name><name name-style="western"><surname>Álvarez-Loayza</surname><given-names>P</given-names></name><name name-style="western"><surname>Homan</surname><given-names>J</given-names></name><name name-style="western"><surname>Wachter</surname><given-names>T</given-names></name><name name-style="western"><surname>del Campo</surname><given-names>Á</given-names></name><name name-style="western"><surname>Stotz</surname><given-names>DF</given-names></name><name name-style="western"><surname>Heilpern</surname><given-names>S</given-names></name></person-group> (<role>Eds</role>) <issue-title>Peru: Cordillera
            Escalera-Loreto.</issue-title><source>Rapid Biological and Social Inventories Report 26.
            The Field Museum, Chicago</source>, <fpage>98</fpage>–<lpage>119</lpage>. [292–311,
          408–465.]</mixed-citation></ref><ref id="B22"><mixed-citation xmlns:xlink="http://www.w3.org/1999/xlink" xlink:type="simple"><person-group><name name-style="western"><surname>Tapia-Armijos</surname><given-names>MF</given-names></name><name name-style="western"><surname>Homeier</surname><given-names>J</given-names></name><name name-style="western"><surname>Espinosa</surname><given-names>CI</given-names></name><name name-style="western"><surname>Leuschner</surname><given-names>C</given-names></name><name name-style="western"><surname>de la Cruz</surname><given-names>M</given-names></name></person-group> (<year>2015</year>) Deforestation and forest fragmentation in South
          Ecuador since the 1970s - Losing a hotspot of biodiversity. PLoS ONE 10(9): e0133701.
<!--Edit 1-->
          <ext-link xlink:type="simple" ext-link-type="doi" xlink:href="10.1371/journal.pone.0133701">10.1371/journal.pone.0133701</ext-link> [Erratum in: PLoS ONE 10] [11]
          [: e0142359. 10.1371/journal.pone.0142359]</mixed-citation></ref><ref id="B7"><mixed-citation xmlns:xlink="http://www.w3.org/1999/xlink" xlink:type="simple">CEECEC [Civil Society Engagement with ECological
          EConomics] (<year>2024</year>) Mineral Extraction and Conflict in Cordillera del Cóndor,
          Ecuador. Report. <ext-link xlink:href="https://ceecec.net/case-studies/mining-conflict-in-cordillera-del-condor/" ext-link-type="uri" xlink:type="simple">https://ceecec.net/case-studies/mining-conflict-in-cordillera-del-condor/</ext-link>
          [accessed 16.01.2024]</mixed-citation></ref></ref-list></tp:taxon-treatment>
